# Supplementary material for: Using single nucleotide variations in single-cell RNA-seq to identify subpopulations and genotype-phenotype linkage
Source: Nat Commun. 2018 Nov 20;9:4892. doi: 10.1038/s41467-018-07170-5 (PMC6244222; doi:10.1038/s41467-018-07170-5)
Supplement: Supplementary file 3 — Supplementary Data 1 [file 41467_2018_7170_MOESM3_ESM.xlsx]

## Sheet: Sheet1
Regularization values (a) used for the clustering procedures along with the number of eeSNVs features.
	Kim		Ting		Miyamoto		Patel		Chung
	a	# eeSNVs	a	# eeSNVs	a	# eeSNVs	a	# eeSNVs	a	# eeSNVs
PCA + agglo	0.6	561	1.1	254	0.7	542	0.5	827	0.9	224
FA + agglo	0.6	561	1.2	111	0.7	542	0.4	1514	0.7	1249
PCA + kmeans	0.5	2009	1.1	254	0.7	542	0.5	827	0.7	1249
FA + kmeans	0.6	561	1.1	254	0.8	286	0.5	827	0.8	534
SIMLR	0.4	4701	0.8	1784	0.1	5327	0.5	827	0.9	224
