# Supplementary material for: Using single nucleotide variations in single-cell RNA-seq to identify subpopulations and genotype-phenotype linkage
Source: Nat Commun. 2018 Nov 20;9:4892. doi: 10.1038/s41467-018-07170-5 (PMC6244222; doi:10.1038/s41467-018-07170-5)
Supplement: Supplementary file 5 — Supplementary Data 3 [file 41467_2018_7170_MOESM5_ESM.xlsx]

## Sheet: ranked genes for Kim mRCC
Gene	Score
CD44	153.22
LPP	132.507
LIMS1	128.639
MME	124.382
FNDC3B	109.791
CAP1	107.942
LAMC2	105.526
ACTB	103.76
PTER	97.6866
MRPS17	89.2242
TXNIP	87.6317
SKIL	72.5213
TM4SF1	71.4675
HSP90B1	70.8181
BUB3	67.5031
RPL8	59.1573
SON	55.8065
TIGAR	54.9618
DNTTIP2	52.8634
TVP23B	52.7513
HLA-B	51.7363
DNAJB6	49.7792
TNFAIP2	49.1994
PAPD5	48.45
RPSAP58	48.0327
EIF3I	47.8846
MANBAL	47.0884
SPTBN1	44.5301
TCERG1	43.7103
CEBPZOS	43.3958
UBE4A	42.7597
BAG3	39.97
ENTPD7	38.6858
TMEM33	35.5226
SRP72	35.1513
CCT6A	33.917
DTX3L	33.3907
RANBP2	32.7367
MICAL2	32.5805
RPS2	32.4936
PMAIP1	31.652
SEC22B	31.2455
WDR43	30.4786
MET	29.2997
ZC3H11A	29.1238
UGDH	28.7366
ACTR2	28.6345
RPL14	28.6177
IFITM2	27.6812
GLIPR1	27.3586
RAB18	27.1051
FN1	26.82
NUP50	26.4823
NBPF9	25.8774
SAMD8	25.8529
MYADM	24.7331
VPS25	24.589
NIP7	24.2772
FAF2	23.6036
FAM208B	22.9417
PARK7	22.9343
CSGALNACT2	22.5652
LCLAT1	22.506
NOLC1	22.3288
MRPL51	22.0467
GTPBP4	21.9755
API5	21.5721
ATP5G1	21.2609
PPIF	21.0784
FAM91A1	20.7076
RAP1GDS1	20.3624
LOC645166	20.1221
IFI27	19.6494
PSMG2	19.6088
RARS	19.0103
PNN	18.3396
NAA15	18.1047
CNDP2	17.8239
HNRNPH3	17.6963
SLC39A9	17.001
PPP1R15A	16.9793
CHMP2B	16.8659
TBL1XR1	16.7965
TMEM126B	16.7157
GNL3	16.1458
HSP90AA1	15.4743
2017-03-07	15.2678
PCGF5	15.1361
LGALS3	15.1066
IFIT2	14.4862
ZNF292	14.2258
BIRC6	13.7126
IFI16	13.33
ALCAM	13.2075
KLF3	12.9281
TNFAIP3	12.9197
ATF6	12.8756
CALM2	12.7171
PNO1	12.4817
RND3	11.982
TNFAIP6	11.5794
ANXA5	11.5132
TNFRSF12A	11.512
PLK2	11.5113
PER3	11.4985
ETS2	11.4645
MROH1	11.3588
GLS	11.1741
PAN3	10.5872
FGF2	10.415
PDCD6IP	10.2111
ZFAND2A	9.84435
RPS24	9.82925
TIPARP	9.74463
SERPINE1	8.7029
SLC3A2	8.61187
QKI	8.50725
MRPL18	8.32243
SLC25A36	8.27443
SLC20A1	8.27061
ZNF557	8.24751
ADNP2	8.01122
SLC39A14	7.95345
NFIA	7.88231
IK	7.87039
DDX18	7.81657
METAP1	7.79583
PKN2	7.65543
PML	7.6124
ZNF544	7.57655
ME2	7.47966
MDM2	7.34242
TRMT10C	7.33714
EDEM1	7.32501
CIRBP	7.31253
SMC3	7.26596
XRCC5	7.19559
SRGAP1	7.09254
KPNB1	7.05609
RBBP6	6.81489
JMJD1C	6.63067
ZBTB43	6.63033
NUDT19	6.56217
MT1L	6.51259
STK17A	6.46713
CCT3	6.4415
TOMM6	6.42168
CCAR1	6.27925
CCL2	6.19754
ERBB2IP	6.17918
WDR1	6.11877
GGNBP2	6.10867
ETV6	6.08369
CNBP	5.74622
SIPA1L3	5.64502
BHLHE40	5.24496
BBX	5.1278
CCT5	5.03652
2017-09-02	5.02934
YWHAG	4.66377
DIEXF	4.63003
AARS	4.60586
RNF4	4.50076
HSPA6	4.48157
COX11	4.40743
SWAP70	4.34176
ARL14EP	4.30283
GTF2H1	4.30161
SETD2	4.29657
AHSA1	4.24899
FLNB	4.12656
THUMPD3	4.09668
SIRT1	4.00373
ZNF131	3.94551
GPX8	3.91896
ENTPD6	3.91817
TUBA1B	3.87062
ZFX	3.86614
SLC30A9	3.83283
R3HCC1L	3.82904
UBR2	3.77982
WDR3	3.73781
AHNAK	3.71869
SYS1	3.71691
PHLDA1	3.71643
USP47	3.6234
C12orf57	3.56079
PA2G4	3.53372
NGDN	3.49521
CKS2	3.36849
CLDN1	3.33627
FXR1	3.33603
KLF10	3.2987
APOL6	3.23338
IGF1R	3.14748
RPS3A	3.10286
ICE1	3.08034
ZFHX4	3.07222
GRAMD3	3.07125
LIX1L	3.02906
MIR4426	3.01817
SMARCA5	2.87496
CAP2	2.77404
FLII	2.69155
NAV3	2.65075
IRS2	2.6465
SMAD5	2.64577
SSR3	2.63354
MBD1	2.56636
MRFAP1L1	2.55972
FBXO11	2.53124
GPATCH4	2.50081
SBDSP1	2.44768
IRF9	2.44402
HLA-C	2.44119
MMP1	2.43287
HIPK1	2.38399
ANXA3	2.37717
HIF1A	2.35729
SF3B1	2.29605
MT1E	2.28916
PSME2	2.19767
ZFAND1	2.18779
ARMC1	2.18521
DDX50	2.1565
EIF1AD	2.15547
DUSP6	2.0788
HLA-H	2.07197
FAM76A	2.05623
ZC3H12C	2.04708
CMIP	2.02559
SLAIN2	2.02009
DUSP11	1.94469
NBPF15	1.93321
ATR	1.92895
SLC5A3	1.88612
LINC00657	1.85961
ATF7IP2	1.8441
DDX56	1.83474
UPP1	1.8129
RUNDC1	1.79991
SERP1	1.7769
SLBP	1.73479
SLC7A6	1.73051
ZNF326	1.69119
SLMAP	1.6828
SNHG11	1.68157
RBM39	1.66603
HECTD3	1.64236
METTL14	1.63894
FAM167A	1.63507
HMGA1	1.61618
CWC22	1.61268
ADAR	1.5868
GTF2B	1.58124
TBC1D1	1.56922
SEMA3C	1.54289
ESF1	1.52969
UFM1	1.52382
TIMM8B	1.50533
FGD5-AS1	1.49539
NDUFV3	1.45804
EIF3A	1.44594
FBN1	1.43523
CD2AP	1.43058
RPL35A	1.42019
RBM47	1.41008
RAB21	1.40283
RALB	1.37596
MTAP	1.33336
DIABLO	1.31627
ZNF22	1.30757
KIAA0020	1.30346
HNRNPA2B1	1.29682
DPF2	1.28872
EXOSC10	1.26306
GART	1.25709
CDC42EP3	1.25167
CHCHD2	1.23322
ZNF3	1.22784
FRG1	1.20849
PARP14	1.19559
SERPINB8	1.19041
CXCL5	1.18523
MED10	1.17567
RRP1B	1.17485
KIN	1.17357
FERMT2	1.16077
KHDRBS3	1.13021
MTIF2	1.11771
SF3A3	1.11648
MSL1	1.08865
MPHOSPH10	1.0709
SERINC1	1.06699
DDX23	1.05545
PTRF	1.03773
AHR	1.03062
WWC2	1.00354
TMEM60	0.969162
SMNDC1	0.964509
MCAM	0.953366
C16orf72	0.941809
ZNF654	0.934998
LARP1B	0.914649
TOR1AIP2	0.891576
RBBP5	0.879577
MRPL52	0.879347
STARD13-AS	0.872503
SNHG17	0.857044
UNC119B	0.843507
SLC30A7	0.839648
LSG1	0.839015
COMMD2	0.826816
PIKFYVE	0.820421
CHORDC1	0.808886
THBS1	0.807915
PIGP	0.806531
MSX1	0.800762
HSPA1A	0.798726
FAM210A	0.791724
CCDC137	0.79074
E2F7	0.789071
TMEM126A	0.787725
TRIM22	0.786364
USB1	0.778356
ARL4C	0.768389
SFTA1P	0.766159
GBP1	0.756602
NAB1	0.756375
FLNC	0.752778
SIK1	0.712177
NAT10	0.701124
HMGA2	0.69747
CEBPZ	0.696878
RUFY2	0.679387
TCEB2	0.672779
LARP7	0.672591
RAB1A	0.670462
LAMB3	0.669411
DHX9	0.647925
FAN1	0.596029
ABHD6	0.591013
RIOK2	0.590546
DPH3	0.587921
MPDU1	0.584213
MYH9	0.571924
SLC18A2	0.567153
INPP5F	0.558889
CFLAR	0.557051
LIN7C	0.545775
FAHD1	0.534542
TMEM209	0.522036
TRIP6	0.518318
RFC1	0.515016
SND1-IT1	0.51496
TGOLN2	0.511807
ABL2	0.493474
ZCCHC2	0.480519
TPMT	0.477432
XDH	0.470663
SLC16A1	0.469482
ZNF217	0.468844
2017-09-11	0.458879
CTSB	0.44919
BDP1	0.445368
ANTXR2	0.444364
SPDL1	0.442658
STYK1	0.435798
WDR82	0.42969
CDCP1	0.420136
VEGFA	0.418938
CEP57	0.415357
KIAA1804	0.401323
NASP	0.399121
FASTKD3	0.398593
LOC654342	0.391207
DR1	0.384531
PPP1R9A	0.383991
SDAD1	0.364681
SLC35G2	0.360819
ATXN7	0.356703
ZNF830	0.351337
AFF1	0.345388
CENPBD1P1	0.328328
EIF4E	0.322405
DDB2	0.319208
ISG20L2	0.315272
MSC-AS1	0.312964
SMAD2	0.303352
GRB10	0.291366
TYW3	0.277663
ARHGAP29	0.271533
AGPAT5	0.265939
AMOTL2	0.262391
RELL1	0.255587
ZNF28	0.255124
CFAP97	0.251112
EAF1	0.24813
USP31	0.24063
PFDN4	0.239736
LOC100129940	0.237547
DSCR3	0.236708
IREB2	0.235607
FAH	0.233442
SRPR	0.230446
ZNF267	0.230421
ATL2	0.229639
MTRNR2L2	0.227281
IRF1	0.219746
NCF2	0.218227
AK6	0.216281
MPHOSPH6	0.211808
GABPB1	0.210951
UBE3A	0.207927
RAB5A	0.207448
RIF1	0.205068
CSNK1A1	0.197429
RFWD3	0.194727
THAP9-AS1	0.190418
RRM2B	0.180348
C18orf25	0.180002
DDX17	0.177344
ZYG11B	0.176895
NAA50	0.176589
UBQLN1	0.173039
MGC27345	0.169553
BRD2	0.165525
NUP54	0.163686
FAM200B	0.159298
GNB4	0.152111
PAX8-AS1	0.150376
GTF2A2	0.140209
NAP1L4	0.131451
NGRN	0.129555
ATXN7L3B	0.128958
ITGA2	0.128718
KPNA1	0.123745
EPAS1	0.118982
CBLL1	0.11681
KRR1	0.116159
TOR1AIP1	0.11586
NOL11	0.112867
RNF8	0.112642
DMKN	0.108854
SPTY2D1	0.108686
CHMP1A	0.107772
ANXA8	0.100914
SREK1IP1	0.0958031
RASSF1	0.0943735
RRP12	0.0933952
CFAP20	0.09159
LARP4	0.0913659
DGKH	0.082935
AGTRAP	0.0816322
GPR107	0.0814224
MAGOHB	0.0793312
TAF9	0.0728738
FGF5	0.0721544
RUNX1	0.0718381
YES1	0.0708968
FAM160B1	0.0698618
GOLGA4	0.0688562
TRAPPC13	0.0634245
CDK11A	0.0609591
MAML1	0.0598616
C18orf21	0.0556815
C12orf29	0.054726
PRKAB2	0.0535418
EIF5A2	0.0533545
SBNO1	0.0525058
SLC25A32	0.0520417
RIPK4	0.0516086
SEC11A	0.0466018
FBXL5	0.046069
RBAK	0.0445426
SLC39A6	0.0430291
NUP62	0.0424108
MARK3	0.042166
NELFA	0.0421176
TADA2B	0.0408569
SMG7	0.0404605
CCDC80	0.0386216
NEMF	0.0357116
UQCRFS1	0.0350722
OGFOD1	0.0348451
NCEH1	0.0341751
RUNX1T1	0.0321682
NFAT5	0.0319686
TOM1L1	0.03196
NR1D2	0.0309667
THEM4	0.030638
ZNF281	0.0289006
SH3RF1	0.0274299
CAV2	0.0272596
KLHL11	0.0264305
SLC46A3	0.0262437
ZMYND11	0.0251144
ZNF460	0.0243314
RBM5	0.0241282
ETS1	0.0216313
ZC3HC1	0.0211976
ERCC1	0.0208354
GNL3L	0.020282
CDK17	0.0189497
ZNF567	0.0117664
IER3IP1	0.0108468
HPCAL1	0.00801773
YTHDC2	0.00682949
TWISTNB	0.0066496
DHX57	0.00416798
PI4K2B	0.00360572
PDE4DIP	8.03245e-05

## Sheet: Ranked genes from Chung BC07M patient
Gene	Score
CD24	141.257
NEAT1	108.173
CD164	58.1154
DEGS1	54.996
USP22	54.0187
FAM214A	52.8817
APOD	51.353
CD82	48.9668
SDC4	45.4975
DDX17	44.7959
TMED2	44.7555
SSR3	43.6575
PCMTD1	41.9344
ABHD11	40.2373
KLHL24	39.3416
EPRS	38.3143
ARL6IP5	36.9737
CXADR	35.8883
MAFF	34.1213
NET1	33.202
HOXA3	32.3381
GTF2A2	31.3125
CD44	31.0099
ATP6V0B	30.2264
CAP1	30.0378
FABP7	29.3405
EHF	29.2124
DSP	28.9038
AZGP1	28.3173
TM4SF1	27.987
CLDN4	27.1553
SAT1	26.4176
ABRACL	26.3725
GPRC5A	25.919
CD46	25.9123
AR	24.9014
GNL3	24.8788
DLD	24.4505
VAMP8	24.307
BACH1	24.2964
EDEM3	23.7974
CLU	23.6175
BAMBI	23.4904
MED10	23.4646
GOLGB1	23.1677
BSG	22.998
ALDH9A1	22.9269
KRT19	22.8927
HLA-DRB1	22.4335
CANX	22.3021
HSP90B1	22.2513
SGPL1	22.1865
RPN1	22.1422
LRRFIP1	22.1149
RTN4	21.8778
IFNGR2	21.7561
PIAS3	21.6833
CD59	21.2664
RAB14	20.9337
PLK2	20.8969
TFG	20.8068
BCAP31	20.7675
ETFA	20.6686
SRP9	20.5196
KLF6	20.0376
DDX21	20.0147
NDUFC2	19.943
TRMT112	19.7806
KDM5B	19.3842
PRRC2C	19.3146
FAM76A	19.2988
MALAT1	19.1294
TP53BP2	19.0937
TMED5	18.6685
EDN1	18.541
TIMMDC1	18.4279
DAP3	18.2572
TMEM159	18.0322
RRAGC	17.8856
CDR2	17.8044
DYNLT1	17.7539
SEC13	17.6488
LGALS3	17.6107
MEAF6	17.5304
CRKL	17.4038
ABCF1	17.3423
TOB2	17.3409
STT3B	17.3172
NFIA	17.2091
SKIL	16.9132
C1orf198	16.7519
MRPL51	16.7306
ETV6	16.7249
SNHG16	16.6722
GPI	16.4052
ATP1B1	16.366
PPIA	16.2847
FDFT1	16.1811
EFNA1	16.0327
THRAP3	15.8088
FOS	15.7372
TIMM13	15.7157
UBE2I	15.7151
PIK3R3	15.5985
MRFAP1	15.5827
ASAH1	15.5087
CCDC6	15.4395
TUFT1	15.4256
TM9SF3	15.2346
PKIB	15.1504
BHLHE40	15.0891
EIF6	15.0564
SPINT1	14.9233
ITGB1	14.7933
DHCR24	14.7771
OSER1	14.5634
PSMD4	14.5499
DUSP1	14.5295
NCL	14.3822
TGIF1	14.3781
CSE1L	14.3408
TULP4	14.2985
GLUL	13.879
MRPL9	13.8453
ODF2L	13.8217
VCL	13.3712
HIGD1A	13.2704
SIVA1	13.2291
SEC63	13.1817
ADD3	13.174
CEP70	13.1523
MFSD2A	13.097
AHCY	13.0685
EIF4B	12.9911
ENAH	12.948
GGCT	12.846
JKAMP	12.7885
BROX	12.7527
HES6	12.681
PERP	12.6247
RHOB	12.5917
TXNIP	12.4056
SNRPD3	12.3766
C6orf62	12.0962
VPS35	11.8592
PRDX5	11.719
CHD2	11.6327
CNP	11.4782
POLR2J2	11.4723
MORF4L2	11.3161
RALB	11.1033
RPN2	11.0956
NFIB	11.0829
MUCL1	11.0777
NONO	10.8657
SOX4	10.7715
OAT	10.7643
PDCD4	10.6902
UBXN4	10.5546
ENTPD6	10.5532
TMEM87A	10.4515
SCD	10.2222
ECHS1	10.1127
TSPAN8	10.0866
FARSB	9.95946
SAR1A	9.95929
RPS6KB1	9.89383
PTPRS	9.85013
ALG6	9.83857
CCNL1	9.78038
HLA-DQB1	9.76241
TMUB2	9.71172
TMED4	9.45809
MUC6	9.43908
LDLR	9.3144
PPP6R3	9.3134
GSPT1	9.29463
LAMP2	9.10871
C11orf58	9.09972
MARCKS	9.09495
FKBP5	8.99837
LGMN	8.91478
ESRP1	8.90939
TMEM144	8.81432
SQSTM1	8.69533
SYNGR2	8.49149
TOR1AIP2	8.2382
C11orf31	8.21221
NOLC1	8.1482
MRPL39	8.12196
GOLGA8A	8.08737
TM2D2	8.0455
METTL21B	7.96908
STARD7	7.93563
UBE2R2	7.91679
ZNF217	7.85863
TMEM43	7.61076
GPATCH2	7.54118
YWHAZ	7.44073
VBP1	7.40661
SLC38A1	7.30021
EPPK1	7.24274
NQO1	7.18168
IDH1	7.16614
PI4KB	7.16177
SRFBP1	7.15524
PRDX3	7.10555
DDX1	6.97045
RPL14	6.89951
APOOL	6.89163
TOX3	6.54353
ABCC5	6.47498
CREB3L4	6.45435
POLR2J	6.31803
CALML5	6.31538
RAB3D	6.25286
BARD1	6.21764
SERF2	6.16902
TTC3	6.13735
F11R	6.10433
PIGA	6.0575
ELF3	6.00495
IRF2BP2	5.89171
RNPS1	5.85957
BCL10	5.72436
FTH1	5.64728
LARS	5.53596
GSR	5.42091
SSFA2	5.31559
TMEM68	5.18061
POLR2L	5.05425
TBL1XR1	4.78417
PDIA3P1	4.67409
BDH1	4.62739
EIF4EBP2	4.60607
TP53INP1	4.53919
IDH2	4.53208
HLA-DRB5	4.3466
MFF	4.30529
TFAP2B	4.04088
ESCO1	4.01728
SPAG7	3.94277
ERBB3	3.8015
SERP1	3.79874
C9orf78	3.79253
CRBN	3.78015
KPNA3	3.72217
RPL8	3.6673
OAZ3	3.62915
VPS26A	3.57409
TRIM36	3.55341
NCOA7	3.42979
SLC19A2	3.4176
IRF6	3.3717
NR4A2	3.31029
KMT2C	3.25519
MPZL1	3.22107
PLIN3	3.11959
CEBPD	3.06126
BEX2	3.03285
CSRP1	3.02637
SENP2	3.01781
CHKA	2.97858
CALU	2.97579
RBM3	2.93305
SND1	2.91663
BRCC3	2.89913
DDAH1	2.89363
CALD1	2.8552
PTPRF	2.84932
CHCHD2	2.76362
FAM114A1	2.75434
COMT	2.72202
DIRC2	2.7164
DCBLD2	2.66505
MLX	2.65202
RABEP1	2.51342
DDX18	2.51257
PRELID1	2.49088
ALDH3B2	2.39937
RB1CC1	2.382
NOMO1	2.3492
RIT1	2.30191
MYO6	2.29799
CMPK1	2.29598
TSPAN14	2.27487
TFB2M	2.27089
UMPS	2.22605
GALNT11	2.21468
TMX4	2.20648
GRIPAP1	2.20513
LRRN1	2.19639
MAK16	2.17467
LGALS8	2.14391
NOTCH2NL	2.06877
CLMN	2.05531
CRISP3	2.02637
KIAA0232	2.02281
ACOT13	1.99072
CKAP4	1.95771
TGOLN2	1.93014
SEC24A	1.9296
R3HDM4	1.90637
DNAJA4	1.87398
SORD	1.86362
ABLIM1	1.85996
C1D	1.85847
NAP1L1	1.77957
VTCN1	1.77323
UBXN8	1.55838
CDH1	1.55421
A2ML1	1.5078
KRT23	1.49273
WDR26	1.48901
CLDN3	1.47067
ALOX15B	1.45182
RASD1	1.45055
CREBL2	1.43686
MIDN	1.42489
C2orf76	1.41374
SUN2	1.33039
LDOC1	1.27765
EBNA1BP2	1.25537
SERINC2	1.24979
NAA15	1.2495
ANKRA2	1.24735
ARHGEF3	1.2334
RAB5A	1.20967
PLEKHA3	1.17151
USMG5	1.1619
TOMM20	1.14973
RABIF	1.11632
MCM9	1.09658
DEK	1.0473
CBWD1	1.00613
WDYHV1	0.985732
PRIM2	0.976085
RNF138	0.970266
TMBIM4	0.955014
THUMPD1	0.947101
ZKSCAN1	0.93312
FN3KRP	0.914386
CTBP1	0.914272
JUN	0.8783
GALNS	0.862712
RBM4	0.857623
DENND4C	0.848813
SDR39U1	0.833942
NUCKS1	0.833151
RAP2B	0.829257
PRR15L	0.821245
EIF2S3	0.819853
CKB	0.794643
DPH3	0.771691
KLF2	0.757823
HDGF	0.737764
CBWD5	0.729649
DSG2	0.728359
FRA10AC1	0.706961
ZNF587	0.699412
LIN7C	0.692509
SFT2D1	0.690026
MBD1	0.687984
CERS4	0.687564
VAV3	0.67117
SEC31A	0.665707
MAP3K1	0.614938
IER2	0.60608
TUBGCP2	0.582776
CLEC3A	0.562615
ATF7IP	0.538105
NPTN	0.533247
DHCR7	0.531936
TMEM50B	0.527657
TMED3	0.512839
RAB11FIP1	0.501057
RBX1	0.494676
NUCB1	0.476209
LOH12CR1	0.466297
S100A14	0.464195
YES1	0.462247
RPL10	0.456206
SQRDL	0.437288
RC3H1	0.427513
LRRFIP2	0.42168
PYGB	0.41498
PDIA3	0.404421
FECH	0.394181
ARHGAP29	0.393644
ATR	0.369544
NSUN2	0.366475
CLIP1	0.365657
KDELR2	0.363348
RTF1	0.34684
COG7	0.34154
GSE1	0.340677
PRPF40A	0.330476
HPS4	0.329543
ZFP62	0.326829
ZNF684	0.320873
SNRNP27	0.309324
C1orf116	0.304942
ATP5G3	0.296633
CBR3-AS1	0.286775
GALNT7	0.27647
DHRS3	0.257217
EDEM1	0.254614
TTI1	0.249575
TAX1BP1	0.247782
DBI	0.245983
ARF1	0.240197
REEP5	0.238866
PARD6B	0.238461
ATRAID	0.238278
IER3IP1	0.23468
ZNF76	0.225002
SRRM2	0.223848
CSGALNACT1	0.215441
BCDIN3D	0.211956
CREB3L2	0.210264
VIPR1	0.208897
MYBPC1	0.204024
HLA-B	0.200717
DOPEY2	0.200585
PDIA4	0.198097
ERLEC1	0.191241
TRIP11	0.183678
PDE8B	0.179943
GOLGA3	0.179031
TRPS1	0.169842
MPDZ	0.169204
SCAPER	0.164371
GUCY1B2	0.160847
AGR2	0.156784
MDM4	0.154846
YOD1	0.144584
RBM41	0.143297
UBE2D4	0.138293
GCA	0.129412
METTL1	0.128595
HIST1H2BD	0.128464
EN2	0.123461
MRPS16	0.102141
ERBB2	0.0991097
CPPED1	0.0979601
CNPY2	0.0948928
SMU1	0.092945
HN1L	0.0915525
KHNYN	0.0905265
ZDHHC3	0.0840573
BTBD10	0.0820781
TGS1	0.0718359
CASKIN2	0.0633282
MIA3	0.0601382
ZBTB10	0.0577513
ICAM1	0.0565359
PABPC4	0.0543583
HNRNPU	0.0518431
LITAF	0.0481573
ATG12	0.0465835
GLB1	0.0452546
AFF1	0.044585
POR	0.0436418
CDC42SE1	0.0407637
BCR	0.0405674
ATG13	0.0389097
SCAMP1-AS1	0.0374585
CDCA4	0.0372321
AP1B1	0.0347298
CDKN1C	0.0343655
ARHGEF35	0.0339272
ENTPD1	0.0298972
MYH11	0.0298747
RCHY1	0.0296554
IPO9	0.0274704
UHMK1	0.0242611
C5orf22	0.0201199
CENPJ	0.0200262
ACP1	0.0197629
B3GALNT2	0.0158457
MAN1A2	0.0145697
DNAJA2	0.0112252
ANAPC16	0.0106419
CASD1	0.00995248
LRRC58	0.00843788
LIMS1	0.00720939
ABCF2	0.00657211
MNS1	0.00534972
TRAPPC2	0.00524447
AZIN1	0.00421255
FNIP1	0.00370256
DHX57	0.00211334
VPS41	0.00200264
INPP5F	0.00166355
EIF1	0.00158208
TFDP2	0.00100421
CD83	0.000878446
FBXO38	0.000766331
HBS1L	0.0004905
AEN	3.87473e-05
CRISP2	1.38778e-15
ATG16L2	7.87249e-16
SDHAP1	3.40637e-16
GGCX	2.63678e-16
XXYLT1	7.40149e-17
ADNP	6.03084e-17

## Sheet: Ranked genes form Chung BC03M patient
Gene	Score
HLA-C	123.469
MTRNR2L8	71.8306
PARD6B	61.3788
CD24	60.1678
ATF6	58.4946
FOS	53.711
EGR1	48.087
TMEM50B	45.8728
NEAT1	42.377
RPAIN	39.9284
FOSB	37.6576
RELL1	34.5371
HLA-B	33.5421
BRD2	33.0024
WSB1	31.9469
ATP1B1	31.7879
RTN4	31.0905
HSPA1B	29.8586
RAD21	29.3938
YWHAZ	28.585
ACLY	27.6908
TLE3	27.6444
NR4A2	26.8088
CHMP1B	25.5612
UGCG	25.0417
TXNIP	24.9289
KLF10	24.8445
HSPA1A	23.493
PEBP1	23.1404
TBL1XR1	19.727
GTF2A2	19.439
SLC38A2	19.2633
CXorf40A	19.2051
PNPO	18.8254
PDIA3	18.7733
PRKAR1A	18.3379
BSG	18.2789
GRB2	17.7604
BPTF	17.6308
SSR1	17.2237
RAB11FIP1	17.1207
TOB2	17.0796
RAB2A	16.9698
ABCF2	16.854
SIK1	16.7204
DUSP5	16.668
ISG15	16.5362
RHOB	16.4704
SON	16.3346
PDCD4	16.1834
SUB1	16.1536
KRT19	15.6336
SOX4	15.4243
EIF2S3	15.1979
PLK2	15.1446
LITAF	15.036
RAB10	14.3547
CALM2	14.2625
MAFF	14.2025
IRF1	14.043
TMED5	13.6452
S100A11	13.2249
HSP90B1	13.2002
DDX3X	12.8049
TMEM230	12.7793
ATP6V1C1	12.7088
TMED2	12.5877
ZYX	12.562
MGP	12.4349
NAP1L1	12.1546
RBM25	12.0989
C11orf31	12.0514
MYADM	11.9862
MYL12B	11.8942
KPNA2	11.6945
PHIP	11.5611
GATA3	11.2462
GSR	11.1254
ETF1	11.0151
RPS16	11.0055
GLUL	10.7805
FAM76B	10.6085
APIP	10.5723
FUS	10.5136
EIF4B	10.2391
KLHL24	10.046
ACSL3	10.0196
STAT3	9.88411
CCT2	9.74128
MYOF	9.45839
TC2N	9.44929
C8orf4	9.15952
MTRNR2L1	8.93122
EPRS	8.91726
TMA16	8.86764
TFAM	8.62061
NRIP1	8.53011
PVT1	8.21307
LGALS8	8.08805
TUFT1	8.02138
HSPB8	7.61617
SYNJ2BP	7.58743
CRK	7.53432
APOD	7.43263
SUPT16H	7.23358
REEP5	7.22002
GOLGB1	7.12795
CBWD2	7.12235
FANCI	7.10962
KDM5B	6.84214
TMEM70	6.83895
TNFSF10	6.7165
GFPT1	6.67994
HINT1	6.64132
MRPS17	6.62946
KLF6	6.54832
IER3	6.2307
KIF3B	6.17595
CD48	6.06938
DSTN	5.96944
CTAGE5	5.96383
SLC39A6	5.93453
PPP1R15B	5.8303
IER2	5.81557
TIPARP	5.65371
TTC3	5.63709
EFNA1	5.60597
ZC3HAV1	5.50958
NINJ1	5.29016
MYLIP	5.16624
COMMD9	5.11707
MED4	5.05619
PIN4	5.02834
RABEP1	4.98184
FAM107B	4.97441
TNKS2	4.79742
SKIL	4.79734
NEDD9	4.75152
PCM1	4.52509
UBD	4.50088
CYP51A1	4.41383
EGLN3	4.37488
GOLGA8A	4.33256
HLTF	4.15972
FRG1	4.12208
PPP1R2	4.10498
MIR6723	4.06514
PSAP	4.00766
AR	3.93133
TAF4B	3.83644
EPPK1	3.79913
CERS2	3.79672
LINC01578	3.77938
TERF1	3.75438
GPRC5A	3.53569
TNRC6A	3.4186
GART	3.38197
CSNK2B	3.2593
ABHD16A	3.17627
ZNF195	3.08117
BIRC6	3.01467
IFITM3	3.00838
PAK2	2.95259
ATF3	2.79747
ZFAND5	2.75814
ALDOA	2.71366
SSR3	2.70705
SLC5A3	2.67482
DDIT4	2.62176
JUN	2.52415
SPTSSA	2.44767
PRKDC	2.42195
CLDN4	2.37339
MED29	2.3508
NAA25	2.34647
MYO5C	2.30906
TMEM147	2.26997
PON2	2.26643
MCL1	2.20288
ARL4D	2.17434
SAP18	2.08785
SERF2	2.05481
APOL2	2.0237
KIF11	2.00013
MAN2A2	1.96683
AHCTF1	1.91755
TFDP2	1.8923
MED11	1.84841
CXCL8	1.84815
TMEM2	1.78685
RPS3A	1.77606
SPRYD4	1.76987
PDIA4	1.76125
CYB561	1.73962
UBE2H	1.70404
TRIM45	1.67785
SRSF7	1.63975
NSUN6	1.63695
AHR	1.59309
ANKIB1	1.57822
SEH1L	1.56811
SLC12A2	1.5494
LTN1	1.51132
PPP4R3A	1.48788
CLEC2D	1.47263
MINOS1	1.46342
NQO1	1.39539
ZNF43	1.37084
SLC19A2	1.36873
ADAMTS19	1.33055
MTHFR	1.31182
ZNF217	1.30397
ELF3	1.30117
KIAA1324	1.25677
RAD51C	1.23859
CDC23	1.23315
COX15	1.20631
TOR1AIP2	1.1703
GOLGA8B	1.16309
GIGYF2	1.15098
PRPF40A	1.14233
MTOR	1.13521
IFI30	1.12691
TGS1	1.10466
LDLR	1.03622
OPTN	1.03119
TRPS1	1.02714
DSP	0.955553
NT5C3A	0.941749
TCF12	0.941729
ACVR2A	0.93572
RNASE4	0.902148
ARPC2	0.89807
BBIP1	0.890659
UBE2Z	0.879157
SERP1	0.760537
CFB	0.759381
ATXN7L3B	0.741611
FAM129A	0.737068
ZDHHC7	0.736407
ATF6B	0.712723
LINC00674	0.692241
SEC22B	0.683673
ATAD5	0.680327
CDK2	0.669261
CLUAP1	0.643642
SDC4	0.627688
HERC2	0.620068
RANBP2	0.60267
EIF3A	0.593247
NFYA	0.592483
GBP1	0.589852
OLA1	0.587991
EDEM1	0.571433
OTUD6B-AS1	0.56547
CCAR2	0.561203
SLC35B2	0.553373
SERTAD2	0.552779
BDP1	0.550922
NUB1	0.547362
AFF4	0.540246
KCNQ1OT1	0.499772
RPS23	0.47027
ZNF252P	0.446682
COX6C	0.446384
CDKAL1	0.436964
UBB	0.431001
ALDH6A1	0.405134
MYL6B	0.383416
RASA1	0.378574
CBWD5	0.373063
DDX49	0.363642
CTNND1	0.361187
MDM4	0.347943
EGLN1	0.345095
CBWD3	0.33275
NFX1	0.332166
UCHL5	0.330378
VSIG10	0.328647
CMAS	0.325225
UPK3A	0.324168
JKAMP	0.315024
VPS26A	0.307659
NCAM2	0.280157
MPHOSPH9	0.27632
HMBOX1	0.275394
PPIP5K2	0.273144
CYCS	0.26881
SVIL	0.264026
ZFP36L1	0.261954
EXOC8	0.256756
ANAPC16	0.249619
TMEM258	0.248428
RAD23B	0.239883
PPAT	0.233173
ZFYVE16	0.230234
HLA-A	0.22628
PSMC6	0.222634
SEMA4B	0.218973
LRP2	0.209692
WFS1	0.209156
RBM47	0.206791
STAM2	0.204382
MYO6	0.200432
UFSP2	0.193525
CTSC	0.184439
PSMC2	0.173273
ZNF33B	0.16655
SUDS3	0.162668
TMED4	0.158718
REV3L	0.148801
TUBB2A	0.148438
SLMAP	0.146825
LARP4	0.142176
ATP7B	0.137808
AMOTL2	0.137384
THRIL	0.12938
APLP2	0.125814
FAM213A	0.122447
OGDH	0.12077
JPX	0.119383
CCDC7	0.118335
LYPLA1	0.112701
AKAP9	0.109193
NT5C3B	0.105071
DNAJB14	0.100417
XXYLT1	0.100329
NOL9	0.0985613
IL6ST	0.0767479
CHIC2	0.0754175
DHX8	0.0651385
ANKRD36C	0.061093
TPR	0.0568292
HUWE1	0.0546868
ASH1L	0.0543701
BZW2	0.0498762
CALU	0.0373359
RAC1	0.0351663
HDDC2	0.0291423
DDX27	0.0265229
GBP3	0.0263487
LINC00641	0.0221773
SF1	0.0207718
CBR3-AS1	0.0203196
MRPL24	0.0188464
MAP3K13	0.0184426
COX16	0.0160971
CD46	0.0137918
TMTC3	0.0121162
PET100	0.00904339
YWHAQ	0.00826269
MED26	0.00754369
HNRNPU	0.00668482
UBE3C	0.00428844
ATIC	0.00419232
CEP104	0.0039945
CLTC	0.0035996
RHOA	0.00314677
PSMA2	0.00194984
CRYZL1	0.00177889
CNTD1	0.0016888
SUN1	0.0012629
ALDH9A1	0.00112902
SQSTM1	0.000343708
PHPT1	0.000159993
ATP6V1G1	3.62449e-05
CCT3	6.27842e-06
CDK4	3.90153e-06
PIK3R1	2.22045e-16
ZNF850	1.45386e-16
TFAP2A	1.34813e-16
